# Supplementary material for: Clustering patterns mirror the geographical distribution and genetic history of Lemnos and Lesvos sheep populations
Source: PLoS One. 2021 Mar 3;16(3):e0247787. doi: 10.1371/journal.pone.0247787 (PMC7928510; doi:10.1371/journal.pone.0247787)
Supplement: S2 Table — (XLSX) [file pone.0247787.s002.xlsx]

## Sheet: Φύλλο1
S2 Table. Pairwise FST estimates among herds of Lesvos and Lemnos.
	LEMN1	LEMN2	LEMN3	LEMN4	LEMN5	LEMN6	LEMN7	LEMN8	LEMN9	LEMN10	LEMN11	LEMN12	LEMN13	LEMN14	LEMN15	LEMN16	LEMN17	LEMN18	LESV1	LESV2	LESV3	LESV4	LESV5
LEMN1	0	0	0	0	0	0	0	0	0	0	0	0	0	0	0	0	0	0	0	0	0	0	0
LEMN2	0.077	0	0	0	0	0	0	0	0	0	0	0	0	0	0	0	0	0	0	0	0	0	0
LEMN3	0.056	0.046	0	0	0	0	0	0	0	0	0	0	0	0	0	0	0	0	0	0	0	0	0
LEMN4	0.094	0.096	0.068	0	0	0	0	0	0	0	0	0	0	0	0	0	0	0	0	0	0	0	0
LEMN5	0.058	0.061	0.036	0.051	0	0	0	0	0	0	0	0	0	0	0	0	0	0	0	0	0	0	0
LEMN6	0.073	0.075	0.050	0.076	0.043	0	0	0	0	0	0	0	0	0	0	0	0	0	0	0	0	0	0
LEMN7	0.055	0.057	0.032	0.060	0.026	0.044	0	0	0	0	0	0	0	0	0	0	0	0	0	0	0	0	0
LEMN8	0.055	0.057	0.034	0.053	0.023	0.039	0.024	0	0	0	0	0	0	0	0	0	0	0	0	0	0	0	0
LEMN9	0.053	0.054	0.029	0.054	0.022	0.032	0.016	0.019	0	0	0	0	0	0	0	0	0	0	0	0	0	0	0
LEMN10	0.071	0.073	0.048	0.075	0.041	0.052	0.040	0.038	0.019	0	0	0	0	0	0	0	0	0	0	0	0	0	0
LEMN11	0.063	0.065	0.040	0.068	0.035	0.050	0.031	0.032	0.027	0.045	0	0	0	0	0	0	0	0	0	0	0	0	0
LEMN12	0.067	0.069	0.044	0.060	0.030	0.053	0.035	0.032	0.031	0.050	0.044	0	0	0	0	0	0	0	0	0	0	0	0
LEMN13	0.063	0.066	0.041	0.072	0.039	0.055	0.037	0.037	0.034	0.052	0.044	0.048	0	0	0	0	0	0	0	0	0	0	0
LEMN14	0.055	0.057	0.033	0.056	0.025	0.042	0.020	0.024	0.018	0.040	0.032	0.034	0.037	0	0	0	0	0	0	0	0	0	0
LEMN15	0.062	0.065	0.039	0.051	0.023	0.046	0.031	0.027	0.026	0.044	0.039	0.033	0.043	0.028	0	0	0	0	0	0	0	0	0
LEMN16	0.057	0.059	0.035	0.050	0.018	0.042	0.026	0.022	0.021	0.039	0.034	0.028	0.038	0.024	0.022	0	0	0	0	0	0	0	0
LEMN17	0.064	0.066	0.042	0.066	0.033	0.050	0.031	0.032	0.027	0.047	0.041	0.039	0.046	0.029	0.036	0.032	0	0	0	0	0	0	0
LEMN18	0.082	0.084	0.057	0.068	0.040	0.063	0.047	0.040	0.043	0.064	0.057	0.049	0.060	0.045	0.040	0.040	0.054	0	0	0	0	0	0
LESV1	0.064	0.065	0.043	0.072	0.036	0.051	0.034	0.034	0.030	0.048	0.040	0.046	0.046	0.033	0.043	0.035	0.042	0.063	0	0	0	0	0
LESV2	0.057	0.057	0.035	0.064	0.030	0.044	0.026	0.026	0.022	0.040	0.032	0.038	0.038	0.026	0.036	0.029	0.034	0.056	0.025	0	0	0	0
LESV3	0.058	0.059	0.036	0.065	0.031	0.045	0.029	0.028	0.024	0.042	0.033	0.039	0.040	0.028	0.036	0.029	0.036	0.056	0.027	0.018	0	0	0
LESV4	0.054	0.055	0.033	0.060	0.027	0.041	0.025	0.023	0.020	0.038	0.030	0.035	0.035	0.023	0.032	0.025	0.031	0.051	0.024	0.015	0.018	0	0
LESV5	0.073	0.074	0.051	0.082	0.046	0.061	0.044	0.043	0.039	0.057	0.048	0.055	0.053	0.042	0.052	0.046	0.050	0.072	0.042	0.032	0.035	0.032	0
LESV6	0.054	0.055	0.032	0.057	0.024	0.041	0.024	0.023	0.019	0.038	0.030	0.033	0.034	0.022	0.031	0.023	0.031	0.050	0.024	0.016	0.018	0.014	0.033
