# Supplementary material for: Clustering patterns mirror the geographical distribution and genetic history of Lemnos and Lesvos sheep populations
Source: PLoS One. 2021 Mar 3;16(3):e0247787. doi: 10.1371/journal.pone.0247787 (PMC7928510; doi:10.1371/journal.pone.0247787)
Supplement: S3 Table — (XLSX) [file pone.0247787.s003.xlsx]

## Sheet: S3 Table
S3 Table. Nei’s genetic distances between herds of Lesvos and Lemnos.
	LEMN1	LEMN2	LEMN3	LEMN4	LEMN5	LEMN6	LEMN7	LEMN8	LEMN9	LEMN10	LEMN11	LEMN12	LEMN13	LEMN14	LEMN15	LEMN16	LEMN17	LEMN18	LESV1	LESV2	LESV3	LESV4	LESV5	LESV6
LEMN1	0.000	0.060	0.048	0.084	0.051	0.061	0.052	0.049	0.052	0.061	0.054	0.056	0.052	0.048	0.054	0.050	0.054	0.072	0.055	0.050	0.051	0.048	0.059	0.048
LEMN2	0.060	0.000	0.042	0.085	0.053	0.062	0.053	0.050	0.053	0.063	0.055	0.057	0.054	0.050	0.056	0.051	0.055	0.074	0.055	0.050	0.052	0.049	0.060	0.049
LEMN3	0.048	0.042	0.000	0.070	0.039	0.048	0.040	0.037	0.040	0.049	0.041	0.043	0.041	0.036	0.042	0.037	0.042	0.059	0.043	0.038	0.039	0.037	0.047	0.036
LEMN4	0.084	0.085	0.070	0.000	0.060	0.076	0.069	0.061	0.067	0.077	0.071	0.065	0.071	0.063	0.060	0.059	0.069	0.074	0.073	0.069	0.069	0.066	0.078	0.065
LEMN5	0.051	0.053	0.039	0.060	0.000	0.044	0.036	0.030	0.036	0.045	0.039	0.035	0.039	0.032	0.032	0.027	0.036	0.049	0.039	0.035	0.036	0.033	0.044	0.031
LEMN6	0.061	0.062	0.048	0.076	0.044	0.000	0.048	0.041	0.043	0.053	0.049	0.050	0.051	0.043	0.047	0.043	0.048	0.064	0.049	0.045	0.046	0.043	0.054	0.043
LEMN7	0.052	0.053	0.040	0.069	0.036	0.048	0.000	0.035	0.036	0.048	0.039	0.042	0.042	0.032	0.040	0.036	0.039	0.057	0.041	0.037	0.038	0.036	0.046	0.035
LEMN8	0.049	0.050	0.037	0.061	0.030	0.041	0.035	0.000	0.034	0.043	0.036	0.036	0.038	0.031	0.034	0.029	0.036	0.049	0.037	0.033	0.033	0.031	0.042	0.030
LEMN9	0.052	0.053	0.040	0.067	0.036	0.043	0.036	0.034	0.000	0.037	0.039	0.041	0.042	0.033	0.039	0.035	0.039	0.057	0.041	0.036	0.037	0.035	0.045	0.034
LEMN10	0.061	0.063	0.049	0.077	0.045	0.053	0.048	0.043	0.037	0.000	0.047	0.050	0.051	0.044	0.048	0.043	0.048	0.066	0.049	0.045	0.046	0.043	0.054	0.043
LEMN11	0.054	0.055	0.041	0.071	0.039	0.049	0.039	0.036	0.039	0.047	0.000	0.044	0.043	0.036	0.042	0.037	0.042	0.060	0.042	0.037	0.037	0.035	0.045	0.035
LEMN12	0.056	0.057	0.043	0.065	0.035	0.050	0.042	0.036	0.041	0.050	0.044	0.000	0.045	0.037	0.037	0.033	0.040	0.054	0.045	0.040	0.041	0.038	0.049	0.036
LEMN13	0.052	0.054	0.041	0.071	0.039	0.051	0.042	0.038	0.042	0.051	0.043	0.045	0.000	0.038	0.043	0.038	0.043	0.060	0.044	0.039	0.040	0.038	0.047	0.037
LEMN14	0.048	0.050	0.036	0.063	0.032	0.043	0.032	0.031	0.033	0.044	0.036	0.037	0.038	0.000	0.034	0.030	0.033	0.051	0.037	0.032	0.033	0.030	0.041	0.030
LEMN15	0.054	0.056	0.042	0.060	0.032	0.047	0.040	0.034	0.039	0.048	0.042	0.037	0.043	0.034	0.000	0.030	0.039	0.049	0.044	0.040	0.040	0.038	0.049	0.037
LEMN16	0.050	0.051	0.037	0.059	0.027	0.043	0.036	0.029	0.035	0.043	0.037	0.033	0.038	0.030	0.030	0.000	0.035	0.048	0.038	0.034	0.034	0.032	0.043	0.030
LEMN17	0.054	0.055	0.042	0.069	0.036	0.048	0.039	0.036	0.039	0.048	0.042	0.040	0.043	0.033	0.039	0.035	0.000	0.057	0.042	0.038	0.038	0.035	0.046	0.035
LEMN18	0.072	0.074	0.059	0.074	0.049	0.064	0.057	0.049	0.057	0.066	0.060	0.054	0.060	0.051	0.049	0.048	0.057	0.000	0.063	0.060	0.060	0.057	0.068	0.056
LESV1	0.055	0.055	0.043	0.073	0.039	0.049	0.041	0.037	0.041	0.049	0.042	0.045	0.044	0.037	0.044	0.038	0.042	0.063	0.000	0.032	0.033	0.031	0.041	0.031
LESV2	0.050	0.050	0.038	0.069	0.035	0.045	0.037	0.033	0.036	0.045	0.037	0.040	0.039	0.032	0.040	0.034	0.038	0.060	0.032	0.000	0.027	0.026	0.035	0.026
LESV3	0.051	0.052	0.039	0.069	0.036	0.046	0.038	0.033	0.037	0.046	0.037	0.041	0.040	0.033	0.040	0.034	0.038	0.060	0.033	0.027	0.000	0.027	0.037	0.028
LESV4	0.048	0.049	0.037	0.066	0.033	0.043	0.036	0.031	0.035	0.043	0.035	0.038	0.038	0.030	0.038	0.032	0.035	0.057	0.031	0.026	0.027	0.000	0.035	0.025
LESV5	0.059	0.060	0.047	0.078	0.044	0.054	0.046	0.042	0.045	0.054	0.045	0.049	0.047	0.041	0.049	0.043	0.046	0.068	0.041	0.035	0.037	0.035	0.000	0.035
LESV6	0.048	0.049	0.036	0.065	0.031	0.043	0.035	0.030	0.034	0.043	0.035	0.036	0.037	0.030	0.037	0.030	0.035	0.056	0.031	0.026	0.028	0.025	0.035	0.000
